# Supplementary material for: Biosurfactants as Anticancer Agents: Glycolipids Affect Skin Cells in a Differential Manner Dependent on Chemical Structure
Source: Pharmaceutics. 2022 Feb 4;14(2):360. doi: 10.3390/pharmaceutics14020360 (PMC8874633; doi:10.3390/pharmaceutics14020360)
Supplement: Supplementary file 1 [file pharmaceutics-14-00360-s001.zip]

Archive with 1 entries (1 files):
- pharmaceutics-1579249-sup.pdf
